# Supplementary material for: Effects of Hydrogen Gas Inhalation on Community-Dwelling Adults of Various Ages: A Single-Arm, Open-Label, Prospective Clinical Trial
Source: Antioxidants (Basel). 2023 Jun 8;12(6):1241. doi: 10.3390/antiox12061241 (PMC10295751; doi:10.3390/antiox12061241)
Supplement: Supplementary file 1 [file antioxidants-12-01241-s001.zip]

Archive with 1 entries (1 files):
- antioxidants-2372945-supplementary.pdf
